# Supplementary material for: Spectral-Free Double Light Detection of DNA Based on a Porous Silicon Bragg Mirror
Source: Sensors (Basel). 2022 Sep 17;22(18):7048. doi: 10.3390/s22187048 (PMC9503906; doi:10.3390/s22187048)
Supplement: Supplementary file 1 [file sensors-22-07048-s001.zip]

Archive with 1 entries (1 files):
- sensors-1866040-supplementary.pdf
